# Supplementary material for: Identification of in planta bioprotectants against Fusarium wilt in Medicago sativa L. (lucerne) from a collection of bacterial isolates derived from Medicago seeds
Source: Front Microbiol. 2025 Feb 26;16:1544521. doi: 10.3389/fmicb.2025.1544521 (PMC11897269; doi:10.3389/fmicb.2025.1544521)
Supplement: Supplementary file 2 [file Table_1.XLSX]

## Sheet: Sheet1
Treatment	Time point
	3 dpi			5 dpi			7 dpi			10 dpi			12 dpi			14 dpi
	Mean	Standard Deviation	SE of Mean	Mean	Standard Deviation	SE of Mean	Mean	Standard Deviation	SE of Mean	Mean	Standard Deviation	SE of Mean	Mean	Standard Deviation	SE of Mean	Mean	Standard Deviation	SE of Mean
Grazer
Gr-negative control	0	0	0	0	0	0	0	0	0	0	0	0	0	0	0	0	0	0
Gr-F5189	1.6	0.69921	0.22111	2.8	1.39841	0.44222	4	1.33333	0.42164	5.6	0.69921	0.22111	5.8	0.63246	0.2	5.8	0.63246	0.2
Gr-Lu_LA164_018-F5189	0.6	0.5164	0.1633	1.4	0.5164	0.1633	1.5	0.52705	0.16667	1.9	0.56765	0.17951	2.4	0.96609	0.30551	2.8	1.13529	0.35901
Gr-Lu_MgY_007-F5189	0	0	0	0.7	0.48305	0.15275	1.5	1.2693	0.40139	2.7	1.05935	0.335	2.8	1.13529	0.35901	3.3	0.82327	0.26034
Gr-Lu_Sv_042-F5189	0.4	0.5164	0.1633	1.2	0.42164	0.13333	1.9	1.28668	0.40689	3.9	2.079	0.65744	4.3	1.63639	0.51747	5	1.05409	0.33333
Gr-Lu_TR935_010-F5189	0.9	0.31623	0.1	1.2	0.63246	0.2	2	0.4714	0.14907	3.8	0.91894	0.29059	4.6	1.07497	0.33993	5.1	0.99443	0.31447
Sequel
Sq-negative control	0	0	0	0	0	0	0	0	0	0	0	0	0	0	0	0	0	0
Sq-F5189	1.5	0.70711	0.22361	3.6	1.3499	0.42687	3.9	1.44914	0.45826	5.6	1.26491	0.4	5.7	0.94868	0.3	5.7	0.94868	0.3
Sq-Lu_LA164_018-F5189	0.2	0.42164	0.13333	0.5	0.52705	0.16667	0.8	1.22927	0.38873	1.8	1.31656	0.41633	3.3	1.49443	0.47258	3.3	1.49443	0.47258
Sq-Lu_MgY_007-F5189	0.3	0.48305	0.15275	0.7	0.82327	0.26034	2.7	1.56702	0.49554	3.1	1.66333	0.52599	3.5	1.71594	0.54263	3.5	1.71594	0.54263
Sq-Lu_Sv_042-F5189	0.2	0.42164	0.13333	1	0	0	1.6	0.96609	0.30551	2.6	1.57762	0.49889	3.1	1.44914	0.45826	4.1	1.52388	0.48189
Sq-Lu_TR935_010-F5189	1	0	0	1.3	0.67495	0.21344	2.2	0.63246	0.2	3.9	0.8756	0.27689	4.8	0.78881	0.24944	5.3	0.67495	0.21344
